# Supplementary material for: Systematic identification of key extracellular proteins as the potential biomarkers in lupus nephritis
Source: Front Immunol. 2022 Jul 28;13:915784. doi: 10.3389/fimmu.2022.915784 (PMC9366080; doi:10.3389/fimmu.2022.915784)
Supplement: Supplementary file 1 [file DataSheet_1.xlsx]

## Sheet: HPA
A1BG
A2M
A2ML1
AADACL2
ABHD15
ABI3BP
ABO
AC008687.1
AC233755.1
ACAN
ACE
ACE2
ACP3
ACP7
ACR
ACRBP
ACRV1
ADA2
ADAM12
ADAM23
ADAM28
ADAM9
ADAMDEC1
ADAMTS1
ADAMTS10
ADAMTS12
ADAMTS13
ADAMTS14
ADAMTS15
ADAMTS16
ADAMTS17
ADAMTS18
ADAMTS19
ADAMTS2
ADAMTS20
ADAMTS3
ADAMTS4
ADAMTS5
ADAMTS6
ADAMTS7
ADAMTS8
ADAMTS9
ADAMTSL1
ADAMTSL2
ADAMTSL3
ADAMTSL4
ADAMTSL5
ADCK1
ADCYAP1
ADGRB1
ADGRE3
ADGRE5
ADGRF1
ADGRG1
ADIPOQ
ADM
ADM2
ADM5
AEBP1
AFM
AFP
AGER
AGGF1
AGRN
AGRP
AGT
AHSG
AIMP1
AKR1B10
ALB
ALCAM
ALKAL1
ALKAL2
AMBN
AMBP
AMELX
AMELY
AMH
AMN
AMTN
AMY1A
AMY1B
AMY1C
AMY2A
AMY2B
ANG
ANGPT1
ANGPT2
ANGPT4
ANGPTL1
ANGPTL2
ANGPTL3
ANGPTL4
ANGPTL5
ANGPTL6
ANGPTL7
ANGPTL8
ANKDD1A
ANOS1
ANXA1
ANXA2
AOAH
AOC1
AOC3
APCS
APELA
APLN
APOA1
APOA2
APOA4
APOA5
APOB
APOC1
APOC2
APOC3
APOC4
APOD
APOE
APOF
APOH
APOL1
APOL4
APOM
APOO
APP
ARSF
ARSI
ARSJ
ARSK
ART4
ART5
ARTN
ASGR1
ASIP
ASPN
ATRN
AVP
AZGP1
AZU1
B2M
B3GAT1
BCAN
BCHE
BDNF
BGLAP
BGN
BMP1
BMP10
BMP15
BMP2
BMP3
BMP4
BMP5
BMP6
BMP7
BMP8A
BMP8B
BMPER
BPI
BPIFA1
BPIFA2
BPIFA3
BPIFB1
BPIFB2
BPIFB3
BPIFB4
BPIFB6
BPIFC
BRINP2
BRINP3
BSPH1
BTBD17
BTC
BTD
C10orf95
C10orf99
C11orf45
C11orf94
C14orf93
C15orf61
C16orf89
C17orf67
C17orf99
C18orf54
C1orf54
C1orf56
C1QA
C1QB
C1QBP
C1QC
C1QL1
C1QL2
C1QL3
C1QL4
C1QTNF1
C1QTNF12
C1QTNF2
C1QTNF3
C1QTNF4
C1QTNF5
C1QTNF6
C1QTNF7
C1QTNF8
C1QTNF9
C1QTNF9B
C1RL
C1S
C2
C21orf62
C22orf15
C2orf66
C2orf69
C3
C3orf33
C4A
C4B
C4BPA
C4BPB
C4orf48
C5
C5orf46
C6
C6orf120
C6orf15
C6orf58
C7
C8A
C8B
C8G
C9
CA10
CA11
CA6
CALCA
CALCB
CAMP
CARTPT
CATSPERG
CBLIF
CBLN1
CBLN2
CBLN3
CBLN4
CCBE1
CCDC126
CCDC134
CCDC3
CCDC70
CCDC80
CCER2
CCK
CCL1
CCL11
CCL13
CCL14
CCL15
CCL16
CCL17
CCL18
CCL19
CCL2
CCL20
CCL21
CCL22
CCL23
CCL24
CCL25
CCL26
CCL27
CCL28
CCL3
CCL3L3
CCL4
CCL4L2
CCL5
CCL7
CCL8
CCN1
CCN2
CCN3
CCN4
CCN5
CCN6
CD14
CD160
CD163
CD40
CD40LG
CD44
CD55
CD5L
CD6
CDCP2
CDNF
CDSN
CEACAM16
CEL
CELA1
CELA2A
CELA2B
CELA3A
CELA3B
CEMIP
CER1
CES4A
CES5A
CETP
CFB
CFC1
CFC1B
CFD
CFH
CFHR1
CFHR2
CFHR3
CFHR4
CFHR5
CFI
CFP
CGA
CGB1
CGB2
CGB3
CGB5
CGB7
CGB8
CGREF1
CHAD
CHADL
CHI3L1
CHI3L2
CHIT1
CHL1
CHRD
CHRDL1
CHRDL2
CHSY1
CILP
CILP2
CKLF
CLCA1
CLCF1
CLEC11A
CLEC18A
CLEC18B
CLEC18C
CLEC19A
CLEC3A
CLEC3B
CLPS
CLPSL1
CLPSL2
CLU
CLUL1
CMA1
CNBD1
CNDP1
CNMD
CNTN2
COCH
COL10A1
COL11A1
COL11A2
COL12A1
COL14A1
COL15A1
COL16A1
COL17A1
COL18A1
COL19A1
COL1A1
COL1A2
COL20A1
COL21A1
COL22A1
COL24A1
COL26A1
COL27A1
COL28A1
COL2A1
COL3A1
COL4A1
COL4A2
COL4A3
COL4A4
COL4A5
COL4A6
COL5A1
COL5A2
COL5A3
COL6A1
COL6A2
COL6A3
COL6A5
COL6A6
COL7A1
COL8A1
COL8A2
COL9A1
COL9A2
COL9A3
COLEC10
COLEC11
COLQ
COMP
COPA
CORT
CP
CPA1
CPA2
CPA3
CPA4
CPA5
CPA6
CPAMD8
CPB1
CPB2
CPN1
CPN2
CPQ
CPXM1
CPXM2
CPZ
CR1L
CRB1
CREG1
CREG2
CRH
CRHBP
CRHR2
CRISP1
CRISP2
CRISP3
CRISPLD1
CRISPLD2
CRLF1
CRP
CRTAC1
CRTAP
CSF1
CSF2
CSF2RA
CSF3
CSH1
CSH2
CSHL1
CSN1S1
CSN2
CSN3
CST1
CST11
CST2
CST3
CST4
CST5
CST6
CST7
CST8
CST9
CST9L
CSTL1
CT55
CTF1
CTHRC1
CTRB1
CTRB2
CTRC
CTRL
CTSB
CTSD
CUTA
CX3CL1
CXADR
CXCL1
CXCL10
CXCL11
CXCL12
CXCL13
CXCL14
CXCL16
CXCL17
CXCL2
CXCL3
CXCL5
CXCL6
CXCL8
CXCL9
CYB5D2
CYTL1
DAND5
DCD
DCN
DEFA1
DEFA1B
DEFA3
DEFA4
DEFA5
DEFA6
DEFB1
DEFB103A
DEFB103B
DEFB104A
DEFB104B
DEFB105A
DEFB105B
DEFB106A
DEFB106B
DEFB107A
DEFB107B
DEFB108B
DEFB110
DEFB113
DEFB114
DEFB115
DEFB116
DEFB118
DEFB119
DEFB121
DEFB123
DEFB124
DEFB125
DEFB126
DEFB127
DEFB128
DEFB129
DEFB130A
DEFB130B
DEFB131A
DEFB131B
DEFB132
DEFB133
DEFB134
DEFB135
DEFB136
DEFB4A
DEFB4B
DHH
DHRS11
DHRS13
DHRS4L2
DHRS7C
DHRSX
DIPK2A
DIPK2B
DKK1
DKK2
DKK3
DKK4
DKKL1
DMBT1
DMKN
DMP1
DNASE1
DNASE1L2
DNASE1L3
DPP4
DPP7
DPT
DRAXIN
DSPP
EBI3
ECM1
ECM2
ECRG4
EDA
EDDM13
EDDM3A
EDDM3B
EDIL3
EDN1
EDN2
EDN3
EFEMP1
EFEMP2
EFNA1
EFNA4
EGFL6
EGFL7
EGFL8
EGFLAM
EGFR
ELANE
ELN
ELSPBP1
EMC10
EMID1
EMILIN1
EMILIN2
EMILIN3
ENAM
ENDOD1
ENDOU
ENHO
ENPP1
ENPP2
ENPP3
ENTPD5
ENTPD6
EPDR1
EPGN
EPO
EPPIN
EPPIN-WFDC6
EPYC
EQTN
ERAP1
ERAP2
ERBB3
EREG
ERFE
ERVH48-1
ERVMER34-1
ESM1
EYS
F10
F11
F12
F13A1
F13B
F2
F3
F5
F7
F8
F9
FAM177A1
FAM180A
FAM180B
FAM20A
FAM20C
FAM24A
FAM3A
FAM3B
FAM3C
FAM3D
FAP
FAS
FASLG
FBLN1
FBLN2
FBLN5
FBLN7
FBN1
FBN2
FBN3
FCER2
FCGBP
FCGR3A
FCGR3B
FCMR
FCN1
FCN2
FCN3
FCRL5
FDCSP
FETUB
FGA
FGB
FGF1
FGF10
FGF16
FGF17
FGF18
FGF19
FGF2
FGF20
FGF21
FGF22
FGF23
FGF3
FGF4
FGF5
FGF6
FGF7
FGF8
FGF9
FGFBP1
FGFBP2
FGFBP3
FGFR2
FGFR3
FGG
FGL1
FGL2
FKRP
FLT1
FLT3LG
FLT4
FMOD
FN1
FNDC1
FNDC7
FOLR1
FOLR2
FOLR3
FREM1
FREM3
FRZB
FSHB
FST
FSTL1
FSTL3
FSTL4
FSTL5
FTCDNL1
FUCA2
FUT6
GAL
GALP
GAS6
GASK1A
GAST
GATD1
GC
GCG
GDF1
GDF10
GDF11
GDF15
GDF2
GDF3
GDF5
GDF6
GDF7
GDF9
GDNF
GFER
GFOD1
GFOD2
GH1
GH2
GHR
GHRH
GHRL
GIP
GKN1
GKN2
GLB1L
GLB1L2
GLDN
GLIPR1L1
GLT1D1
GLTPD2
GNLY
GNRH1
GNRH2
GP2
GPHA2
GPHB5
GPI
GPLD1
GPX3
GPX5
GPX6
GPX7
GREM1
GREM2
GRN
GRP
GSN
GUCA2A
GUCA2B
GZMA
GZMB
GZMH
GZMK
GZMM
HABP2
HAMP
HAPLN1
HAPLN2
HAPLN3
HAPLN4
HBEGF
HCRT
HDGF
HGF
HGFAC
HHIP
HHIPL1
HHIPL2
HHLA1
HLA-E
HLA-G
HMCN1
HMCN2
HMGB1
HMGB2
HMSD
HP
HPR
HPSE
HPSE2
HPX
HRG
HSD11B1L
HSPG2
HTN1
HTN3
HTRA1
HTRA3
HTRA4
HYAL1
HYAL3
IAPP
IBSP
IDE
IFI35
IFNA1
IFNA10
IFNA13
IFNA14
IFNA16
IFNA17
IFNA2
IFNA21
IFNA4
IFNA5
IFNA6
IFNA7
IFNA8
IFNAR2
IFNB1
IFNE
IFNG
IFNK
IFNL1
IFNL2
IFNL3
IFNW1
IGF1
IGF2
IGFALS
IGFBP1
IGFBP2
IGFBP3
IGFBP4
IGFBP5
IGFBP6
IGFBP7
IGFBPL1
IGFL1
IGFL2
IGFL3
IGFL4
IGHA1
IGHA2
IGHD
IGHD1-1
IGHE
IGHG1
IGHG2
IGHG3
IGHG4
IGHJ1
IGHM
IGHV1-18
IGHV1-2
IGHV1-24
IGHV1-3
IGHV1-45
IGHV1-46
IGHV1-58
IGHV1-69
IGHV1-69-2
IGHV1-69D
IGHV2-26
IGHV2-5
IGHV2-70
IGHV2-70D
IGHV3-11
IGHV3-13
IGHV3-15
IGHV3-16
IGHV3-20
IGHV3-21
IGHV3-23
IGHV3-30
IGHV3-33
IGHV3-35
IGHV3-38
IGHV3-43
IGHV3-48
IGHV3-49
IGHV3-53
IGHV3-64
IGHV3-64D
IGHV3-66
IGHV3-7
IGHV3-72
IGHV3-73
IGHV3-74
IGHV4-28
IGHV4-31
IGHV4-34
IGHV4-39
IGHV4-4
IGHV4-59
IGHV4-61
IGHV5-10-1
IGHV5-51
IGHV6-1
IGHV7-4-1
IGHV7-81
IGHV8-51-1
IGIP
IGKC
IGKJ1
IGKV1-12
IGKV1-16
IGKV1-17
IGKV1-27
IGKV1-33
IGKV1-37
IGKV1-39
IGKV1-5
IGKV1-6
IGKV1-8
IGKV1-9
IGKV1D-12
IGKV1D-13
IGKV1D-16
IGKV1D-17
IGKV1D-33
IGKV1D-37
IGKV1D-39
IGKV1D-42
IGKV1D-43
IGKV1D-8
IGKV2-24
IGKV2-28
IGKV2-30
IGKV2-40
IGKV2D-24
IGKV2D-26
IGKV2D-28
IGKV2D-29
IGKV2D-30
IGKV2D-40
IGKV3-11
IGKV3-15
IGKV3-20
IGKV3-7
IGKV3D-11
IGKV3D-15
IGKV3D-20
IGKV3D-7
IGKV4-1
IGKV5-2
IGKV6-21
IGKV6D-21
IGKV6D-41
IGLC1
IGLC2
IGLC3
IGLC7
IGLJ1
IGLL1
IGLL5
IGLON5
IGLV1-36
IGLV1-40
IGLV1-44
IGLV1-47
IGLV1-50
IGLV1-51
IGLV10-54
IGLV11-55
IGLV2-11
IGLV2-14
IGLV2-18
IGLV2-23
IGLV2-33
IGLV2-8
IGLV3-1
IGLV3-10
IGLV3-12
IGLV3-16
IGLV3-19
IGLV3-21
IGLV3-22
IGLV3-25
IGLV3-27
IGLV3-32
IGLV3-9
IGLV4-3
IGLV4-60
IGLV4-69
IGLV5-37
IGLV5-45
IGLV5-48
IGLV5-52
IGLV6-57
IGLV7-43
IGLV7-46
IGLV8-61
IGLV9-49
IGSF10
IHH
IL10
IL11
IL11RA
IL12A
IL12B
IL13
IL15
IL15RA
IL16
IL17A
IL17B
IL17C
IL17D
IL17F
IL17RA
IL18
IL18BP
IL19
IL1A
IL1B
IL1F10
IL1R1
IL1R2
IL1RAP
IL1RL1
IL1RN
IL2
IL20
IL21
IL22
IL22RA2
IL23A
IL24
IL25
IL26
IL27
IL3
IL31
IL32
IL33
IL34
IL36A
IL36B
IL36G
IL36RN
IL37
IL4
IL4I1
IL4R
IL5
IL6
IL6R
IL6ST
IL7
IL9
IMPG1
IMPG2
INHA
INHBA
INHBB
INHBC
INHBE
INS
INS-IGF2
INSL3
INSL4
INSL5
INSL6
ISG15
ISLR
ISM1
ISM2
ITGBL1
ITIH1
ITIH2
ITIH3
ITIH4
ITIH5
ITIH6
ITLN1
ITLN2
ITM2B
IZUMO4
JAM3
JCHAIN
KAZALD1
KCP
KERA
KIAA0100
KIAA0319
KISS1
KL
KLK1
KLK10
KLK11
KLK12
KLK13
KLK14
KLK15
KLK2
KLK3
KLK4
KLK5
KLK6
KLK7
KLK8
KLK9
KLKB1
KNG1
KRT10
KRTDAP
LACRT
LAD1
LAIR2
LALBA
LAMA1
LAMA2
LAMA3
LAMA4
LAMA5
LAMB1
LAMB2
LAMB3
LAMB4
LAMC1
LAMC2
LAMC3
LBP
LCAT
LCN1
LCN10
LCN12
LCN15
LCN2
LCN6
LCN8
LCN9
LDLRAD2
LEAP2
LECT2
LEFTY1
LEFTY2
LEP
LGALS1
LGALS3
LGALS3BP
LGALS9
LGI1
LGI2
LGI3
LGI4
LHB
LIF
LILRA2
LILRA5
LIPC
LIPF
LIPG
LIPH
LIPI
LIPK
LIPM
LIPN
LLCFC1
LOX
LOXL1
LOXL2
LOXL3
LOXL4
LPA
LPL
LPO
LRCOL1
LRG1
LRP8
LRRC17
LTA
LTBP1
LTBP2
LTBP3
LTBP4
LTF
LUM
LUZP2
LY6G5B
LY6G5C
LY6K
LY86
LY96
LYG1
LYG2
LYPD6
LYPD8
LYZ
LYZL1
LYZL2
LYZL4
LYZL6
MAMDC2
MAN2B2
MANF
MAPT
MASP1
MASP2
MATN1
MATN2
MATN3
MATN4
MBL2
MDK
MEGF6
MEP1B
MEPE
MET
METRN
METRNL
METTL24
MFAP2
MFAP4
MFAP5
MFGE8
MGAT4A
MGP
MIA
MIF
MLN
MMP1
MMP10
MMP11
MMP12
MMP13
MMP16
MMP17
MMP19
MMP2
MMP20
MMP21
MMP24
MMP25
MMP26
MMP28
MMP3
MMP7
MMP8
MMP9
MMRN1
MMRN2
MPEG1
MSMB
MSMP
MST1
MSTN
MTRNR2L1
MTRNR2L10
MTRNR2L11
MTRNR2L12
MTRNR2L13
MTRNR2L3
MTRNR2L4
MTRNR2L5
MTRNR2L6
MTRNR2L7
MTRNR2L8
MUC1
MUC13
MUC16
MUC20
MUC4
MUC5AC
MUC5B
MUC6
MUC7
MUCL1
MXRA5
MXRA7
MYDGF
MYOC
MZB1
NAMPT
NAPSA
NAXE
NBL1
NCAM1
NCAN
NDNF
NDP
NECTIN1
NECTIN4
NELL1
NELL2
NENF
NETO1
NGF
NHLRC3
NID1
NID2
NMB
NMI
NMS
NMU
NODAL
NOG
NOTCH2NLA
NOTCH2NLB
NOTCH2NLC
NOTUM
NPB
NPC2
NPFF
NPIPB7
NPNT
NPPA
NPPB
NPPC
NPS
NPTX1
NPTX2
NPVF
NPW
NPY
NRCAM
NRG1
NRG2
NRG3
NRG4
NRN1L
NRP1
NRP2
NRTN
NT5DC3
NTF3
NTF4
NTN1
NTN3
NTN4
NTN5
NTS
NUCB1
NUCB2
NXPE3
NXPE4
NXPH1
NXPH2
NXPH3
NXPH4
OAF
OBP2A
OBP2B
OC90
ODAPH
OGN
OIT3
OLFM1
OLFM2
OLFM3
OLFM4
OLFML1
OLFML2A
OLFML2B
OLFML3
OMD
OOSP2
OOSP3
OOSP4A
OOSP4B
OPRPN
OPTC
ORM1
ORM2
OSM
OSTN
OTOA
OTOG
OTOGL
OTOL1
OTOR
OTOS
OVCH1
OVCH2
OVGP1
OXT
PAEP
PAM
PAMR1
PAPLN
PAPPA
PAPPA2
PATE1
PATE2
PATE3
PATE4
PCDH12
PCDHA1
PCDHA10
PCDHA6
PCOLCE
PCOLCE2
PCSK1
PCSK1N
PCSK2
PCSK5
PCSK6
PCSK9
PCYOX1L
PDCD1LG2
PDGFA
PDGFB
PDGFC
PDGFD
PDGFRL
PDYN
PEBP4
PENK
PF4
PF4V1
PGA3
PGA4
PGA5
PGC
PGF
PGLYRP1
PGLYRP2
PGLYRP3
PGLYRP4
PI15
PI16
PI3
PIBF1
PIGR
PILRA
PINLYP
PIP
PKDCC
PLA1A
PLA2G10
PLA2G12A
PLA2G12B
PLA2G1B
PLA2G2A
PLA2G2C
PLA2G2D
PLA2G2E
PLA2G3
PLA2G5
PLA2G7
PLA2R1
PLAC1
PLAC9
PLAT
PLAU
PLG
PLGLB1
PLGLB2
PLOD3
PLTP
PM20D1
PMCH
PNLIP
PNLIPRP1
PNLIPRP3
PNOC
PODN
PODNL1
POMC
PON1
PON2
PON3
POSTN
PPBP
PPIA
PPIB
PPY
PRADC1
PRAP1
PRB1
PRB2
PRB3
PRB4
PRELP
PRG2
PRG3
PRG4
PRH2
PRL
PRLH
PROC
PROK1
PROK2
PROS1
PROZ
PRR27
PRR4
PRSS1
PRSS12
PRSS16
PRSS2
PRSS22
PRSS23
PRSS27
PRSS3
PRSS33
PRSS35
PRSS36
PRSS37
PRSS38
PRSS48
PRSS51
PRSS53
PRSS54
PRSS57
PRSS58
PRSS8
PRTN3
PRXL2A
PSAPL1
PSG1
PSG11
PSG2
PSG3
PSG4
PSG5
PSG6
PSG7
PSG8
PSG9
PSORS1C2
PSPN
PTGDS
PTH
PTH2
PTHLH
PTK7
PTN
PTPRS
PTPRZ1
PTX3
PTX4
PVR
PXDN
PYY
PZP
QPCT
QRFP
QSOX1
R3HDML
RAET1G
RARRES2
RBP3
RBP4
REG1A
REG1B
REG3A
REG3G
REG4
RELN
REN
RETN
RETNLB
RGMA
RLN1
RLN2
RLN3
RNASE1
RNASE10
RNASE11
RNASE12
RNASE13
RNASE2
RNASE3
RNASE4
RNASE6
RNASE7
RNASE8
RNASE9
RNASET2
RNLS
RNPEP
RPTN
RS1
RSPO1
RSPO2
RSPO3
RSPO4
RSPRY1
RTBDN
S100A12
S100A13
S100A4
S100A7
S100A8
S100A9
SAA1
SAA2
SAA4
SBSN
SBSPON
SCG2
SCG3
SCG5
SCGB1A1
SCGB1C1
SCGB1C2
SCGB1D1
SCGB1D2
SCGB1D4
SCGB2A1
SCGB2A2
SCGB2B2
SCGB3A1
SCGB3A2
SCN1B
SCPEP1
SCRG1
SCT
SCUBE1
SCUBE2
SCUBE3
SDC1
SDC4
SECTM1
SELENOP
SEMA3A
SEMA3B
SEMA3C
SEMA3D
SEMA3E
SEMA3F
SEMA3G
SEMG1
SEMG2
SERPINA1
SERPINA10
SERPINA11
SERPINA12
SERPINA3
SERPINA4
SERPINA5
SERPINA6
SERPINA7
SERPINA9
SERPINB1
SERPINC1
SERPIND1
SERPINE1
SERPINE2
SERPINE3
SERPINF1
SERPINF2
SERPING1
SERPINI1
SERPINI2
SFN
SFRP1
SFRP2
SFRP4
SFRP5
SFTA2
SFTPA1
SFTPA2
SFTPB
SFTPC
SFTPD
SHBG
SHE
SIGLEC6
SIRPD
SLAMF1
SLIT1
SLIT2
SLIT3
SLITRK1
SLPI
SLURP1
SLURP2
SMIM20
SMIM31
SMOC1
SMOC2
SMPD1
SMPDL3A
SMPDL3B
SMR3A
SMR3B
SNED1
SOD3
SOGA1
SORL1
SOST
SOSTDC1
SPACA3
SPACA5
SPACA5B
SPACA7
SPAG11A
SPAG11B
SPARC
SPARCL1
SPATA20
SPESP1
SPINK1
SPINK13
SPINK14
SPINK2
SPINK4
SPINK5
SPINK6
SPINK7
SPINK8
SPINK9
SPINT1
SPINT3
SPINT4
SPOCK1
SPOCK2
SPOCK3
SPON1
SPON2
SPP1
SPP2
SPTY2D1OS
SPX
SRGN
SRPX
SRPX2
SSC4D
SSC5D
SST
ST6GAL1
STATH
STC1
STC2
SVBP
TAC1
TAC3
TAC4
TAFA1
TAFA3
TAFA4
TAFA5
TBL2
TCN1
TCN2
TDGF1
TECTA
TECTB
TEK
TEPP
TEX101
TF
TFF1
TFF2
TFF3
TFPI
TFPI2
TFRC
TG
TGFA
TGFB1
TGFB2
TGFB3
TGFBI
TGFBR3
TGM2
THBS1
THBS2
THBS3
THBS4
THEM6
THNSL2
THPO
THSD4
THSD7A
TIMP1
TIMP2
TIMP3
TIMP4
TINAG
TINAGL1
TLL1
TLL2
TMEFF2
TMPRSS11E
TMPRSS2
TMPRSS4
TNC
TNF
TNFAIP6
TNFRSF11B
TNFRSF18
TNFRSF1A
TNFRSF1B
TNFRSF25
TNFRSF6B
TNFSF10
TNFSF11
TNFSF12
TNFSF13
TNFSF13B
TNFSF14
TNFSF15
TNN
TNR
TNXB
TOR2A
TPSAB1
TPSB2
TREM1
TREM2
TREML4
TRH
TSHB
TSKU
TSLP
TSPEAR
TTC9B
TTR
TUFT1
TULP2
TWSG1
TXNDC16
UCMA
UCN
UCN2
UCN3
ULBP2
UMOD
UTS2
UTS2B
VASH1
VASH2
VASN
VCAN
VEGFA
VEGFB
VEGFC
VEGFD
VGF
VIP
VIT
VMO1
VNN3
VSTM1
VSTM2A
VSTM2L
VSTM4
VTN
VWA1
VWA2
VWA3A
VWA5B1
VWA7
VWC2
VWC2L
VWCE
VWDE
VWF
WDR25
WFDC1
WFDC10A
WFDC10B
WFDC11
WFDC12
WFDC13
WFDC2
WFDC3
WFDC5
WFDC6
WFDC8
WFDC9
WFIKKN1
WFIKKN2
WIF1
WNT1
WNT10A
WNT10B
WNT11
WNT16
WNT2
WNT2B
WNT3
WNT3A
WNT4
WNT5A
WNT5B
WNT6
WNT7A
WNT7B
WNT8A
WNT8B
WNT9A
WNT9B
XCL1
XCL2
XYLT1
XYLT2
ZBED3
ZG16
ZG16B
ZP1
ZP2
ZP3
ZP4
ZPBP
ZPBP2

## Sheet: Uniprot
SCPEP1
SIAE
TRAV14DV4
POMC
OXT
KRT33A
TRAV9-1
NPPA
IGKV1-37
IGKV2D-30
IGKV1-27
IGKV1D-17
IGKV2D-29
GNRH1
IGKV2D-24
ADH6
NGF
TGFB1
TGFA
EGF
IGHV3-64
LDLR
CST5
FAH
PDGFB
SEC14L2
IGKV2-28
CCDC105
ROBO4
NRAS
LOX
N4BP2L2
TMEM52B
PRKCD
KL
VAT1
RASAL3
MMP19
GPHB5
IGLV4-3
IGLV3-9
IGLV3-10
IGLV3-12
IGLV3-16
IGLV2-18
IGLV3-22
IGLV2-33
IGLV5-37
SERPINI1
AHCTF1
IGLV7-46
IGLV5-48
IGLV1-50
IGLV10-54
IGLV11-55
GDPD3
IGLV4-60
IGLV8-61
ATP6V1C2
CTSK
CTSO
IGLV4-69
IGKV1D-42
IGKV3-7
KLK6
LOXL2
VSTM1
ARF4
ITGB5
HYOU1
RPL35A
BMP7
C2
IGFBP2
ALOX12
CES3
FLNA
PSMA5
ADIPOQ
ADIRF
CLUL1
NEDD8
PSMB4
STXBP2
DNM1
CST6
SAMM50
UBE2V2
RS1
CABP1
FLRT1
FLRT3
SEMG1
SHBG
FGF10
PSME2
PRKCH
C1QTNF12
KRT6B
MMEL1
FKBP5
CD274
CD74
ADAM15
ADAM9
C1RL
GOLGA4
A1BG
THY1
MSLN
ARHGEF12
EHD2
PLVAP
BTN1A1
UBE2V1
MAT2B
BAG6
ACOT11
ADA2
JAM3
FRMD7
CHID1
RPSA
IL36G
IL36B
IL37
GPRC5B
MPI
HSPA4
HSPA1L
COLEC11
EPHX2
DEFB132
GPRC5D
LRRC17
SST
FGR
TNFAIP2
TGFBR3
CLIC5
TACSTD2
SI
RPL26
ACY1
RPS3A
RAP2B
RAP1B
KRT24
PLA2G10
CAPN5
ARF3
CILP2
BLOC1S1
LUZP1
KRT26
IRF2BPL
UBXN6
CBLN2
IGHV2-70
PIGR
IGKC
ERMN
CREG2
RTN4R
MMP9
COL4A2
PTPRC
RTN4RL2
TRBC1
IGHG1
CHIA
H2AC21
IGHM
IGHA1
A0A0G2JMS6
RHOA
ULBP1
ULBP2
IDE
WFDC13
WFDC10B
WFDC3
IL17D
TPSD1
LRRTM1
RAB34
RPL37A
UACA
S100A7L2
BIVM
TFF2
IGHV1-69-2
TMPRSS6
TMC8
IFNL1
PSAPL1
CHADL
RBL2
HLA-A
IGKV3-11
IGKV1D-39
IGKV1-16
ASL
GFUS
DCXR
CUL4B
POTEKP
GAPDH
CUL3
PSMB9
COL8A1
PSMB8
CD36
TUBA1A
GRIPAP1
H2BC15
DMKN
AUP1
APOA5
CCL3L1
CCT7
SMO
FAM151A
DYNC2I1
GLE1
CLIC4
LIPG
CPNE1
CIB1
CANT1
TSG101
ST14
H2AC14
H2BC14
SCN10A
H2BC13
TM9SF2
SECTM1
HEBP2
LYVE1
BTD
MYH3
GSN
STMN1
CD37
LAMC1
SLC9A3R2
TGFBI
HSPA5
UCMA
S100A9
A2ML1
IGKV5-2
IGKV2-30
CCK
TNXB
ATP6V1B2
PRKCI
PYGL
INTS11
GSTM3
KLHL17
SELE
IGHV4-4
SLC9A3
CCL22
IGLV5-39
LYPD8
KRT31
C16orf89
CEACAM16
IFNL4
C5orf46
C17orf99
PGM1
KRT71
ENPP6
PLOD2
AGRN
CMTM1
SOGA1
TBC1D21
IGFL2
ALDH1L2
SBSN
PIK3C2A
GLG1
GLIPR1L1
ENDOD1
OSCAR
HRNR
WASL
DKK1
GPR15L
ODAM
HFE
SEMA4D
S100A13
WFIKKN2
LRRC15
GIPC2
P2RX4
KAT2A
FAM3B
PCSK5
GGH
H2AC4
EVPL
NXPE4
LGMN
RAB43
RAB11FIP4
RHOC
NEU1
SYTL1
CPNE9
C1QL4
PTBP1
YWHAZ
HMGB2
MGAT1
SERPINA6
LGALS8
CBR1
SPN
ZPLD1
DSCAML1
SULT2B1
PTGS1
ITGB4
WFDC5
AMY2A
PGAP6
CYP2J2
SPPL2A
SSR4
GALK1
UEVLD
H2AX
PXDN
VAMP8
VPS13C
LRRC4C
DOCK2
SFTPA1
SFTPA2
IGKV1D-16
IGKV1-5
CRISPLD2
SMARCA4
RAET1E
LSR
PWWP3B
SMURF1
MOV10
IFNE
NCOA5
LCN1
LOXL3
TOLLIP
SPON1
PDIA6
COL10A1
EEA1
LAP3
TEX14
PKHD1L1
RASSF9
POSTN
JUP
SLC44A2
B2M
STXBP1
IQCB1
KARS1
RAB3GAP1
TNFSF9
NBL1
SERPINA9
SEPTIN2
NOX3
RAB27B
IARS1
GARS1
AP4M1
MASP2
IGF2R
TKFC
PECAM1
CDH16
SPTAN1
PTPRA
LBP
ARSL
GPR155
ARMC9
CILP
TGM2
GSTK1
RUSC2
PTTG1IP
CPNE8
GCA
CXCL6
SLC3A2
LINGO2
CD9
SH3BGRL
ABCB1
PRSS48
SLC35F6
CD55
VPS4A
LTBP4
GPD1L
GSTA5
H2AC11
GPLD1
ANXA6
RHOF
COL1A2
MSMB
HNRNPK
MYO5A
IGHV1-2
SFTPC
SCGB1A1
EPX
POP1
CCL17
COL16A1
ENPEP
HDLBP
CKAP4
VASH1
SLC25A3
KRT8
STXBP3
LGALS9
CSK
UBB
NPY
MUC5B
H3C1
CCL24
SLC26A11
RPL4
POTEI
GSTT2B
SNAP23
PTGDS
WNT5A
MYO1C
ACOT7
PRPH
A0A2R8Y747
DERPC
PAFAH1B2
SERPINA12
ATP6V1E1
IGLC1
TRMT10A
HSPH1
NDRG1
GLOD4
TUBB2A
PIP4K2C
ENOX1
DNASE2
BMPR2
BLMH
TIMP2
FREM2
CAPNS1
NCSTN
WNT1
KRT74
ENPP2
TTN
CLTRN
CPO
RPS5
IGLV1-40
RPL28
RPL5
FJX1
IGLV3-27
IGLV6-57
ATP6V0A4
PRSS45P
CAND1
MTMR2
NKX6-1
CX3CL1
HLA-DRB1
GSTO1
ELFN2
SERPINA11
SLC2A4
TAFA5
MSN
MYL6B
DUT
PTX3
ALDOC
ITGB8
ITGB7
LTA4H
ITGA3
PKM
FURIN
PCBD1
FGFBP2
STXBP4
CXCL11
IGKV3OR2-268
ATP6V0D1
PARD6B
CSF3
ALOX5
ACE2
IGKV1-12
IGKV1-6
ACTA1
CDHR2
TPI1
TMPRSS13
IGKV1-9
IGKV2-24
IGKV1-8
IGKV3D-7
GGT2
FUT8
IGHV2-70D
IGHV3-66
IGHV4-61
EEF1A1
IGHV1-58
IGHV5-51
IGHV3-38
IGHV3-35
IGHV4-28
IGHV1-24
IGHV3-20
IGHV1-18
IGHV3-16
DNASE1
WNT7B
WNT4
WNT3A
WNT3
IGHV1-3
IGKV6D-41
IGKV3D-20
IGKV6-21
SEMA5A
CHI3L1
IQGAP2
TNC
TUBB4A
PKD2
DCTN2
KRT85
KRT83
CCT2
PLCD1
SCNN1G
EIF6
KPRP
IL20
ACAT2
CCL16
TLR3
ACP1
HRG
CCL25
SOD2
AMY2B
PRNP
TFF1
C2orf16
ZNF177
STX7
PI3
FAT2
PLA2G3
FIGNL1
EIF3I
COL4A3
FAT4
PTPRS
ERAP1
APOB
IL13
SHMT1
NIBAN2
SPOCK1
UBN2
CPM
BMP8B
SARG
DIP2B
SCT
GIP
GPHA2
GGACT
PDIA4
ACTR1A
MTMR4
ACTR2
HNRNPA1
ACTR3
WNT9B
DCD
CRB2
MBLAC2
KIFC3
ARMC3
APLN
CRK
PEBP4
UBE2N
HAPLN3
NIPBL
UBE2D3
KERA
DEFB103A
HGF
BGLAP
CTSV
SMR3B
WNT2
CNP
PRH1
TGFBR3L
NODAL
TGS1
LACRT
ARTN
INHBB
SLC22A12
ANXA4
LAT2
RAB5B
ALOX15B
RAB2A
IL22
CRB3
TUBB6
GAL3ST4
UCN2
RAB8A
MYO1G
IRAK4
FGF23
SPON2
DEFB4A
NYX
SLC22A2
VGF
LAMA5
SLC13A2
PDGFD
PRDX4
PDE4C
PRSS22
SNX18
OLFML2B
OLFML2A
TINAGL1
GREM2
SMC2
SEMA3G
PHPT1
TM7SF3
EPS8L2
FAM20A
LTBP3
CCN4
BMP10
GCNT3
TMPRSS4
P3H1
CD58
TPSG1
LDHC
CTSB
CYTL1
YWHAQ
PPT1
CPN2
GBP6
C3P1
CCL28
ENTPD1
LDHAL6A
GDF9
GNLY
NTF4
TRDV1
IL12B
THSD4
MUC2
NME2P1
IL12A
SELENOP
C3orf33
DNHD1
C9orf72
TKT
COL4A5
IL34
KATNIP
GLDN
SAMD1
TTYH3
TAFA4
TNFRSF6B
SLC39A5
TNFSF8
CD70
MYO5C
ICAM3
XPNPEP1
CTH
DSG3
RPL26L1
SPTBN2
PODNL1
DEFA4
CDH1
ACE
CYRIB
ACTN1
SSPOP
KRT76
PGLYRP2
IL17F
CRYZ
DEFA6
DEFA5
LRRC3B
OLFM3
CAP1
VPS37B
ADPRH
ZNF649
SRPX2
TXNDC8
PDE8A
NCL
COL24A1
TSPAN3
TSPAN1
KRT6A
KRT14
SDF4
SERPINB12
CRYAB
PRTG
MMP10
MMP7
CST2
SPEN
PNLIPRP3
VPS25
GSTP1
GSTA2
SERPINB11
AKR7A3
PRTN3
MOB1A
CYSRT1
CTRB2
TXNDC17
FAM3A
EFNB1
LRP2
PKD1
HSPG2
C1QTNF4
VLDLR
RNASE3
FABP5
GGT1
GDNF
CTBS
TGM3
TNFRSF1A
MID2
MMRN2
EYS
TNN
CORO1B
OLA1
CHMP2B
FAP
AK2
CHGB
ALDOB
HAMP
PLOD3
GREM1
NECTIN4
CLIC6
COL4A1
COL3A1
COL2A1
COL1A1
GMDS
PSPN
H3C13
DBH
SLC5A10
SERPINA4
B4GALT3
PADI2
BAIAP2
NPHS1
CDC42
ENO2
KRT72
SELENOS
PRKRIP1
CD53
WASF3
MUC5AC
THBS1
BMP4
BMP2
CFAP70
PDGFC
TNFAIP6
CEP164
IL32
FH
IGLL5
ARSF
MTAP
PDZK1IP1
SFRP5
CPZ
ZNHIT6
NANS
Q6ZS49
FTH1
FTL
HPX
CUTA
MIF
TFRC
AQP1
RAET1G
CXCL10
PPBP
GC
AFP
MARCKS
CD40LG
QSOX2
ALB
ORM1
AMBP
SPARC
RBP4
FN1
LRG1
EDN3
APOH
C9
C1QB
C1QA
APCS
CRP
GLIPR2
FBP1
PAEP
SLC4A1
ADAMTS13
H2BC12
OTOG
SEMG2
COL7A1
SCGB3A1
QDPR
CTDSPL
IL4R
CRHBP
PLSCR1
ARPC3
ARPC2
ARPC1B
CTSW
VPS35
PLA2G7
NPFF
PEPD
CPNE7
SCAMP2
ANO1
NPC1
SRC
FGF21
PDZD7
ANXA3
NIT2
GDF3
GNS
APRT
IGLC2
BPGM
PFN1
OVOS1
OVOS2
USP14
YARS1
MYL12A
DEFB130A
DEFB130B
RNASE4
IL9R
PRKACB
IGFBP4
SLURP2
KLK7
GALNS
PABPC1L
ZFC3H1
SIPA1L3
MGRN1
ICAM1
S100G
CRABP2
IGKV1-13
IGHV4-30-4
CELA1
IGHV3-43D
IGHV3-30-5
IGHV3-30-3
IGHV1-8
SPAG9
RPLP0
GNG7
HNRNPA2B1
PTPN6
KLK8
TNFSF18
LYZL4
JADE2
MB
FLT1
TMPRSS11D
LGALS3
KALRN
CR1
HBE1
GM2A
ADAMTS5
LTB
APOL4
GSTO2
SLIT1
IFNA8
ORM2
COASY
LOXL1
SLC7A5
LGALS3BP
SLC9A1
SLC20A2
ECH1
IL24
DDR1
ARL8B
SPX
NENF
LIPI
PMP2
TOM1
FGG
FGB
FGA
FUZ
APOC3
APOC2
APOC1
APOA2
LGALS1
SLCO4C1
APOE
APOA1
PLA2G6
ACTB
NEDD4L
ITGA1
CTNND1
C17orf80
CXCL1
UGDH
VIL1
PDZK1
GFRA1
AMY1C
AMY1B
GPT
ADAMTS3
MCF2L
PFAS
KIF3B
TMPRSS2
CSF1
HMOX1
STOM
RAB14
IGFBP5
IGFBP6
EIF3H
CDK5RAP2
TMEM109
PDGFA
SCGB2A2
MROH7
ARL15
FST
NMI
CXCL3
CXCL2
FUCA1
STX3
SEMA3F
HMSD
IL15RA
DPP3
CAT
NOG
CEL
BHLHB9
CMA1
CHIT1
ARHGEF18
ITIH1
ITIH2
SELENBP1
MMP14
PAPPA
VTN
DNAJC3
DSC1
AOC1
PSMD2
CEP250
BDH2
DUSP26
VTA1
MLPH
APOO
ALAD
CNTLN
SCNN1B
IL3
DAAM2
RAB27A
RAB13
RAB9A
NCCRP1
ASAH1
RAB7A
RAB5C
BRICD5
TUBB3
KRT19
SQSTM1
SIRPA
FGL1
ADCY1
ATAD2
AP1M1
TMEM59
COL25A1
PAPPA2
SLC12A9
PLA2G2A
AKR1A1
NID1
ASPN
HJV
C1S
TOM1L2
OSTN
SLC5A9
S100A7A
RPL27
MAN1A1
C1QTNF1
C1QTNF5
GALNT7
FGF12
GDF6
TEKT3
SLC9A3R1
ACTC1
PALS2
ACAT1
LYN
YES1
LAMB1
IL5RA
VCAM1
RIMS2
ARPC5L
EPHB1
EPHB4
UMOD
HNRNPC
ACTN3
DLG1
HSP90AA1
MMP8
SERPINE1
PROZ
TPRG1L
TYK2
CUBN
SNX3
ATP1B3
ACSL4
MAN1A2
RETNLB
CELA3A
SLC6A13
CMTM3
LY75
FMOD
KRT84
PPL
NID2
SLC22A11
SERPINB3
FGF2
SSH2
VWA1
CTNS
NT5E
KITLG
TNFAIP3
CPD
GDF1
COL4A4
HSPA7
MASP1
PLCG2
IDH2
NDUFAF7
CPE
HSPA13
CDK1
NPPB
CYFIP1
CTHRC1
MST1
PCDHGB5
KNG1
CSTA
PXDNL
DNAJC9
COL9A1
CST1
CST4
CST3
TIMP1
C5
PIBF1
C3
DNAJC7
AGT
SERPINA3
RPS27A
COPS8
SERPINA1
SERPINC1
SLC5A5
CYP4A22
CHP1
SLC5A2
Q9UF83
SOSTDC1
CPA5
PRKCZ
LAMP1
TRIL
BCR
ZDHHC1
MCAM
CST7
FGF18
SLC22A5
CCN5
SNCG
RALB
RALA
ATP5F1B
CHI3L2
MBL2
CNKSR2
PYGM
PYGB
ITGAM
CRISP2
FCN1
GPA33
FUT6
OLFM1
BRK1
WNT6
GNB3
CD109
PCSK2
ABCA3
LRRN4
H2AC18
LCN9
NAPG
CCL19
OR11L1
CGA
FSHB
OMD
GDF15
IGHV5-10-1
SFRP4
SDC4
PDCD6IP
WFDC12
RBMX
TLL2
GLA
GUSBP1
FCN2
SHH
TMC5
LCK
PPP1R7
RAB2B
PODXL
RSU1
MFNG
RNASET2
TSKU
NCOA3
DDX3X
ADGRV1
SERPINA13P
CRTC2
SDCBP
GPX4
PATE2
SLC22A8
CD1A
RALGAPA2
NT5C
C1QBP
ARHGDIB
ERBB3
SLC6A19
CCL7
LSP1
RAB19
CCL8
BST2
BST1
TAOK1
PROM2
GAST
RYR1
IBSP
BGN
IGF2
TARS1
PCOLCE
KLHL34
PMVK
INS
NAMPT
CPNE5
MAN2B1
FBP2
KRT78
TRDV3
TRDV2
TRAV38-2DV8
CETP
H2AW
SCUBE3
MTHFD1
GP6
SORL1
H2BC11
LRRK2
KLK1
HEXA
LPL
CRH
HDGF
CLTCL1
VCL
INSR
S100A14
ACTG2
VDAC1
FGF7
CTSC
COPA
ADGRE5
PPY
PGAM4
MSR1
ZP3
GHRH
SLC25A1
SOGA3
BCHE
GCG
PTH
TAB3
GSTT2
INSL3
SLC12A1
POTEJ
UBC
GOLGA7
CLTC
OLFM4
NDP
CXCL9
IGLV1-44
TAFA1
TAFA3
PRSS42P
DLK1
ABCC1
CKLF
CPA6
FIBCD1
IGKV3-15
LY86
RAB3D
NAA16
WLS
IGKV3-20
IGKV2D-28
IGKV2D-40
IGKV1D-12
NUCB2
COL28A1
NCKAP1L
CTSG
WNT11
MANF
COLEC12
PPIB
CA6
SELP
GDF7
GDF10
INHBC
IGHV1-69D
BPIFB2
MS4A1
KRT35
FRZB
RRAS
MINK1
SUB1
IST1
SLC16A1
MOGS
GALNT4
CDKL1
PSMA8
IL1RN
ALCAM
VWC2
PA2G4
RAB35
THNSL2
QPRT
YWHAG
DPP7
NAPSA
NUTF2
PTPRR
MOXD1
SLC37A2
EPGN
CEMIP2
DICER1
COMT
QSOX1
LRIG2
NPC2
TMEM63A
IGFL1
REG3G
GNAI2
HLA-DRB5
CBLN3
GLB1
DLG3
MYO1D
UPK1A
TOMM70
SLIT2
GNAI1
WWP2
TNFRSF11B
RREB1
STK10
AGAP2
CSPG4
ATRN
EPS8L1
SGSH
ARPC1A
HTRA1
LCN2
ADAMTS15
CCL11
MRGPRD
PSMD7
VPS37D
BLVRA
SERPINF1
MUC16
SERPINB5
LINGO4
FAM151B
CMTM8
CHL1
ENDOU
KRIT1
LRIG3
LAD1
TFPI2
TNPO1
REG1B
GNL1
STK25
DPEP1
SCIN
LRRN1
PRG4
PRELP
LUM
ADGRG2
EPCAM
RPL24
ST13P4
ABI1
SCARB1
NPNT
ACTG1
STK11
RAB8B
CCBE1
CRELD2
ELAPOR1
RACK1
CLEC18B
FGF9
GNG5
CPAMD8
IFNL2
LY96
AVP
IFNL3
PI16
VAMP7
CXCL17
IGFL3
IGHV3OR16-17
COLEC10
PRKAR2B
LTA
TNF
NEBL
SYNE2
GNAL
ACLY
SLC1A5
ANXA9
KRT38
KRT37
KRT36
KRT34
HPN
KISS1
VWF
RNASE1
CTSH
AMY1A
TCP1
CA4
FAS
GNA11
CMPK1
KRT6C
SHMT2
MMP12
IL15
XCL1
CCT5
NAPA
H2BC5
GSS
PRRC2A
RPS29
ABCB4
GSTM2
GPC5
OIT3
IL1F10
BASP1
LIPH
AP2M1
SEMA3C
H0YJW9
IGFBPL1
COL12A1
MYOC
RARRES2
ITLN2
TIMP4
SLC13A3
COL22A1
DNAJA1
OPRPN
DMXL2
CRLF1
TG
CALCA
CCL13
GPC2
GH2
GH1
PRL
CLCA1
LHB
LGI4
TSHB
MMP21
CEACAM8
HBB
PTPA
SERPINE3
KRT12
CD180
ALDH3B1
TNR
COL14A1
FGF3
S100A11
SFN
YWHAB
PARK7
ATIC
IGHV3OR16-8
IGHV3OR16-10
STC2
HSPA9
IGHV3OR16-13
IGHV3OR15-7
IGKV1OR2-108
IGHV1OR15-1
IGHV3OR16-12
IGHV4OR15-8
FUT3
PITPNA
G6PD
ITGAV
TPM3
ATP6V1A
TRAV19
GPI
FCER2
ENO1
CKM
CEACAM5
EIF4E
GALM
PTN
APOA4
PKHD1
IGKV4-1
S100A6
GPD1
RAB11B
ATP6AP1
CSRP1
TRAV18
ANO6
FAM20C
KRT73
ANGPTL5
XYLT1
COL23A1
S100A7
RAC1
MMP2
MMP3
GKN2
CORO1A
MECP2
RENBP
CHRDL2
GSTA1
IQGAP1
BPIFB1
UTRN
GNPDA1
IFNA2
IFNA10
IFNA21
IFNA5
SOD3
IFNA17
IFNB1
S100A4
CNTF
PPA1
APOC4
SSC5D
PON3
RNASE8
PLEC
MFAP4
GRN
ACHE
LEFTY2
TGFB2
RETN
SCUBE1
CXCL12
GLIPR1
CPA2
CD248
AGRP
FGF22
HSPB1
NCKAP1
ATP6V1C1
WNT10B
IGKV1-17
IGKV1-39
IGKV1-33
IGKV1D-33
JCHAIN
RHOBTB3
ULBP3
EPO
IL1B
IL1A
IGHV4-34
IFNG
IFNA14
IFNA7
SFRP1
IFNA1
NIBAN1
PLEKHA7
KRT25
MUC4
KRT87P
PALS1
CPXM2
KRT27
KRT28
UPK2
IFI35
ELANE
LILRB2
VPS13D
SRPRA
HSP90AB1
GUSB
PMPCA
FGF8
VCP
AQP5
CSE1L
CELA2B
CELA2A
MON2
PLTP
AFM
PKD1L3
CCL21
MOB1B
SLC46A3
SLC12A3
SLC12A2
METRNL
ADH5
SLURP1
SMPDL3A
MYH14
TAFA2
TMC4
TMC6
FBLN1
PLEKHA1
DES
CXCL16
ALDH8A1
APPL1
UBA1
CAPN2
TLL1
XPNPEP2
IL10
TNIK
ATP6V1G1
CLU
CD1C
CD1B
IL13RA2
TTC38
CD5L
AHCYL1
CRTAP
SCRG1
AHSG
PRKACA
EDIL3
ECRG4
LAMTOR1
CS
C1QL3
ANGPTL7
GNG2
PSME1
DKK3
CTSZ
CCL26
PLAA
ANGPT4
RUVBL1
MMP28
CFL2
EHD4
CAPN1
NAPRT
FGF5
CTSF
EPN3
C8G
CANX
B4GAT1
VPREB1
GP1BA
C8B
ANXA2
CARTPT
CAMK4
SYPL1
PCNA
DPYSL2
IL17A
CR1L
CTSD
ACY3
CDC37
PRCP
CPNE4
DDB1
HINT1
FLT3LG
ATP6V0A1
IGLC7
VEGFC
VEGFB
PGF
H2AC6
COMP
PCDH12
BHMT
CCN2
SLC5A12
IL23A
RNASE6
WNT2B
WNT8B
GREB1
C1QL1
SRGN
TUBB1
PSMB2
PSMB3
RNPEP
FLOT1
PFKL
CPNE3
HBD
DDX5
RBP5
BBOX1
GNAS
ENG
HBZ
ARPC4
MMP23B
SUPT20HL2
ST3GAL1
RNLS
R3HDML
LRRN3
HPD
SH3BP4
NPHS2
PIP
PTHLH
IMPDH2
PTPN23
MARS1
SEMA4A
F5
MUC13
SFTA3
DCN
LAMA3
H2BC21
H2AC20
GSTA3
VPS50
MYO6
QPCT
TST
FGF16
TWF2
TRBC2
GHITM
PGA5
PGA3
PGA4
STC1
HPRT1
PNP
F13A1
COL18A1
COL15A1
ADAMTS20
LDHB
NEB
F8
CP
TLN1
KIF3A
SOD1
RPL3
GSR
PRR4
RPS19
RPL11
LAMA4
FABP1
CPA4
INA
BAIAP2L1
SCN11A
SLC15A2
PDCD2
FAM3D
DDX11
ATP6V1H
MLLT3
DBI
SYNGR2
IL18BP
AGR2
YWHAH
FBL
PPM1L
BMP15
LGI1
PCMT1
SCGB1D2
SCGB1D1
EFEMP2
LMAN1
PTER
FTCD
ANGPTL6
GPC4
COL5A2
SLC23A1
SNCA
CCL4L1
CHGA
C7
TALDO1
TGM4
EPPIN
WNT5B
WAS
RARS1
SYT7
WFDC10A
VWA2
CRISP3
CRISP1
GNPTG
HBA1
CYSTM1
LIFR
PAICS
KRT18
METRN
XYLT2
ALDH7A1
TUFM
ALDH1A3
MYO1B
KRT86
TECTA
HSPD1
SERPINB7
CTRB1
NARS1
AOX1
EXOSC9
VWC2L
AKR1C4
LEFTY1
LYPLA1
STEAP4
FAM234A
SDCBP2
DEFA3
DEFA1
C11orf54
GFPT1
SIL1
CALR
ACTN4
MRPL18
RAB1B
CAPZA1
RAB17
BROX
CAB39
PCYOX1
PCSK1N
CREG1
RPL34
TFPI
IL17B
EGFL7
TAC3
UPK3A
DNPH1
FCN3
CTSA
BMP6
BMP5
NPR3
TAGLN2
TGFB3
IL19
PATJ
CALB1
TIMM8B
PLBD2
TNFSF14
TOM1L1
GNRH2
AKR7L
SMS
IL36A
LAMTOR3
TAX1BP3
RIDA
RP2
LPO
ITIH3
PRSS3P2
SLC26A4
TNFSF12
COL17A1
LILRB4
C4BPB
SERPINA2
MST1L
SERPINE2
SVIP
ALDH1A1
IL11
GRB2
EDN2
CAPN7
COL5A1
LDHA
[truncated: 1,684 more rows]
