# Supplementary material for: Systematic identification of key extracellular proteins as the potential biomarkers in lupus nephritis
Source: Front Immunol. 2022 Jul 28;13:915784. doi: 10.3389/fimmu.2022.915784 (PMC9366080; doi:10.3389/fimmu.2022.915784)
Supplement: Supplementary file 2 [file DataSheet_2.xlsx]

## Sheet: Sheet1
Gene	logFC	adj.P.Val	change
IFI44L	3.968	1.71758e-14	up
IFI6	3.52838	2.84722e-13	up
MX1	3.18878	5.75442e-10	up
IFI44	3.14597	8.65003e-09	up
ISG15	3.05219	4.60603e-11	up
IFI27	2.79049	2.42455e-10	up
C1QA	2.71293	2.84902e-11	up
RSAD2	2.60166	4.23004e-05	up
TYROBP	2.49062	3.08819e-08	up
HERC6	2.45382	3.32481e-09	up
OAS1	2.37501	7.0343e-06	up
C1QB	2.34604	1.92271e-08	up
IFIT1	2.27129	1.11461e-10	up
IFITM1	2.26121	2.7154e-06	up
MS4A4A	2.24267	1.41475e-07	up
LYZ	2.21924	2.75346e-05	up
XAF1	2.09563	2.23507e-06	up
IGKC	2.08775	0.000571812	up
MX2	2.00183	0.000367104	up
CD163	1.95156	2.0025e-05	up
IFIH1	1.94466	7.12437e-08	up
CD53	1.94406	2.09367e-06	up
IGHA1	1.92428	0.00277884	up
HERC5	1.91057	5.74091e-10	up
POSTN	1.87811	0.0235232	up
COL6A3	1.84927	6.76965e-07	up
LY96	1.80601	4.58479e-08	up
ITGB2	1.80387	0.000128249	up
OAS2	1.79264	0.000360019	up
MS4A6A	1.77617	4.74024e-06	up
TRIM22	1.76652	4.99409e-05	up
IFIT3	1.76234	3.50614e-10	up
ISG20	1.75095	0.000569194	up
COL1A2	1.73149	5.77022e-05	up
HBB	1.72903	0.00131591	up
HBA2	1.72576	0.00477203	up
HLA-DQB1	1.701	4.23004e-05	up
OAS3	1.68989	0.00539831	up
FCER1G	1.66182	2.4653e-05	up
RNASE6	1.65642	2.21725e-05	up
COL3A1	1.64689	0.000886783	up
IGKV3-20	1.63695	0.00504114	up
RTP4	1.61143	0.000226968	up
IGLL3	1.60705	0.00306212	up
IFI16	1.59618	0.000373378	up
LAPTM5	1.59067	0.000581837	up
PSMB9	1.5847	0.00868753	up
IFI30	1.5807	0.000107596	up
CX3CR1	1.56205	7.90646e-05	up
NMI	1.56051	7.24115e-06	up
PLSCR1	1.5571	2.28047e-09	up
CD48	1.55361	0.000227389	up
HCK	1.54274	0.00962806	up
HCLS1	1.53287	0.0201278	up
IFITM3	1.52905	5.65771e-11	up
PARP12	1.51957	0.000197761	up
VSIG4	1.50408	0.000220921	up
PTPRC	1.50384	6.33628e-05	up
STAT1	1.50323	1.64862e-05	up
DDX58	1.50021	1.26351e-09	up
CD14	1.49722	2.6763e-05	up
TGFBI	1.47498	8.30213e-08	up
IGHM	1.4605	0.00269263	up
LYN	1.4444	0.000555679	up
C3AR1	1.43674	0.002194	up
FGL2	1.40128	1.81631e-05	up
DDX60	1.39694	9.8123e-05	up
GIMAP4	1.39457	0.00189948	up
LTF	1.39034	0.001477	up
CTSS	1.38505	2.82862e-05	up
IGJ	1.37415	0.0221822	up
A2M	1.36368	0.00318827	up
CASP1	1.3626	0.000218088	up
EVI2A	1.36167	0.000460864	up
GBP1	1.34007	0.00501265	up
IL10RA	1.33421	0.00245588	up
PLAC8	1.32784	0.000650457	up
CD52	1.30691	0.002232	up
NNMT	1.30474	0.000890813	up
PYCARD	1.30297	0.00410502	up
HLA-DPA1	1.28806	0.00142449	up
IFIT2	1.28346	1.03448e-08	up
GBP2	1.27325	0.00253719	up
GLIPR1	1.25865	0.000267664	up
HTR2B	1.23514	0.00668557	up
CD36	1.23412	0.00547246	up
EVI2B	1.23044	0.00203243	up
UBD	1.23028	2.09219e-05	up
TNFAIP8	1.2295	2.7154e-06	up
PDGFRA	1.22653	2.20842e-06	up
UBE2L6	1.21936	0.00717468	up
CYBB	1.2036	0.000828146	up
APOBEC3A	1.19666	0.00647006	up
CFB	1.18482	2.0025e-05	up
HLA-DQA1	1.18438	0.0495749	up
LCP1	1.1786	0.00138481	up
IRF7	1.17704	0.00116401	up
NPY1R	1.17631	0.000130286	up
NCF2	1.17022	0.0345656	up
PLA1A	1.16803	0.00205674	up
CXCR4	1.1589	0.00828278	up
PECAM1	1.14791	0.0247862	up
TCF4	1.14324	0.00260766	up
HLA-DPB1	1.1208	0.0228198	up
EIF2AK2	1.118	5.18395e-16	up
CPVL	1.11564	5.35266e-09	up
CSTA	1.11405	0.000155731	up
M97935 Homo sapiens transcription factor ISGF-3 mRNA, complete cds (_5, _MA, MB, _3 represent transcript regions 5 prime, MiddleA, MiddleB, and 3 prime respectively)	1.11267	0.000361139	up
COL4A1	1.11213	0.0101038	up
LUM	1.10953	0.0296922	up
SAMSN1	1.10813	0.00204979	up
IGSF6	1.10757	0.000520768	up
COL4A2	1.10745	0.00123362	up
CXCL10	1.09849	0.023103	up
TLR2	1.09419	0.0062172	up
GMFG	1.08735	0.00318318	up
IGHV3-23	1.08424	0.027475	up
SP110	1.08359	3.49138e-05	up
CCR1	1.08147	0.00107089	up
IRF9	1.07605	6.36382e-05	up
LY86	1.07491	0.000579916	up
HLA-DMB	1.06538	0.00051554	up
SRGN	1.05884	0.00406588	up
LPAR6	1.05207	0.0084118	up
EMP3	1.04832	0.0122431	up
HLA-DMA	1.0443	0.0128289	up
TMEM140	1.04106	1.34645e-06	up
DOCK2	1.03926	0.0112161	up
HLA-DRA	1.03737	0.000600486	up
LOC391020	1.03469	0.00246636	up
C13orf15	1.03362	0.00766589	up
HLA-B	1.03285	0.0104362	up
IFI35	1.02992	0.0194404	up
XIST	1.02608	0.00945328	up
ARHGDIB	1.02248	0.0499966	up
HLA-DRB1	1.01211	0.0036716	up
RNASE1	1.00524	0.020831	up
APOH	-1.08768	0.00537618	down
PLG	-1.09336	0.0199094	down
CRYAA	-1.11192	0.0036716	down
FKBP5	-1.13336	0.00267561	down
GSTA1	-1.1426	0.0105997	down
CXCL14	-1.16737	0.0235232	down
SLC22A8	-1.1848	0.00437525	down
EPHX1	-1.1955	2.49627e-07	down
EGR1	-1.26319	0.000367726	down
GADD45B	-1.26378	0.000114946	down
GDF15	-1.29125	8.1677e-05	down
KLK1	-1.37425	3.38953e-07	down
DUSP1	-1.39803	1.19462e-10	down
HPD	-1.43324	0.0120309	down
G6PC	-1.44877	0.00204979	down
MAFF	-1.47933	0.0017152	down
DEFB1	-1.55406	0.00529442	down
SIK1	-1.61479	7.08279e-07	down
ATF3	-1.61562	0.0204152	down
CYP27B1	-1.63762	8.78128e-09	down
FOS	-1.65444	0.00367909	down
PCK1	-1.77738	6.30088e-05	down
PDK4	-1.80349	1.31095e-11	down
UMOD	-1.87458	0.000944594	down
ALB	-2.06514	4.99409e-05	down
FOSB	-2.2765	1.48852e-08	down
RPS4Y1	-2.45703	0.00189696	down
