# Supplementary material for: Systematic identification of key extracellular proteins as the potential biomarkers in lupus nephritis
Source: Front Immunol. 2022 Jul 28;13:915784. doi: 10.3389/fimmu.2022.915784 (PMC9366080; doi:10.3389/fimmu.2022.915784)
Supplement: Supplementary file 3 [file DataSheet_3.xlsx]

## Sheet: HPA-DEGs
C1QA
ISG15
C1QB
LY96
TGFBI
KLK1
COL6A3
NMI
FGL2
CFB
CD163
RNASE6
CD14
LYZ
ALB
COL1A2
GDF15
IGKC
LY86
COL3A1
UMOD
COL4A2
LTF
PLA1A
IGHM
IGHA1
A2M
SRGN
IGKV3-20
DEFB1
APOH
COL4A1
IFI35
PLG
RNASE1
CXCL10
POSTN
CXCL14
IGHV3-23
LUM

## Sheet: Uniprot-DEGs
C1QA
PLSCR1
CPVL
C1QB
LY96
TGFBI
KLK1
COL6A3
CD53
NMI
FGL2
CFB
RNASE6
CD14
LYZ
CTSS
ALB
COL1A2
PCK1
PTPRC
GDF15
ITGB2
CSTA
CD48
GLIPR1
LYN
IGKC
LY86
HLA-DRA
COL3A1
UMOD
COL4A2
HBB
LCP1
LTF
PLA1A
FKBP5
IGHM
IGHA1
A2M
HLA-DRB1
SRGN
SLC22A8
IGKV3-20
DEFB1
APOH
OAS3
CD36
CXCR4
PSMB9
COL4A1
HLA-B
GSTA1
DOCK2
HPD
IFI35
PLG
RNASE1
CXCL10
POSTN
CXCL14
PECAM1
IGHV3-23
LUM
ARHGDIB

## Sheet: EP-DEGs
Gene	logFC	adj.P.Val	change
C1QA	2.71293	2.84902e-11	up
C1QB	2.34604	1.92271e-08	up
LYZ	2.21924	2.75346e-05	up
IGKC	2.08775	0.000571812	up
IGHA1	1.92428	0.00277884	up
POSTN	1.87811	0.0235232	up
COL6A3	1.84927	6.76965e-07	up
LY96	1.80601	4.58479e-08	up
COL1A2	1.73149	5.77022e-05	up
RNASE6	1.65642	2.21725e-05	up
COL3A1	1.64689	0.000886783	up
IGKV3-20	1.63695	0.00504114	up
NMI	1.56051	7.24115e-06	up
CD14	1.49722	2.6763e-05	up
TGFBI	1.47498	8.30213e-08	up
IGHM	1.4605	0.00269263	up
FGL2	1.40128	1.81631e-05	up
LTF	1.39034	0.001477	up
A2M	1.36368	0.00318827	up
CFB	1.18482	2.0025e-05	up
PLA1A	1.16803	0.00205674	up
COL4A1	1.11213	0.0101038	up
LUM	1.10953	0.0296922	up
COL4A2	1.10745	0.00123362	up
CXCL10	1.09849	0.023103	up
IGHV3-23	1.08424	0.027475	up
LY86	1.07491	0.000579916	up
SRGN	1.05884	0.00406588	up
IFI35	1.02992	0.0194404	up
RNASE1	1.00524	0.020831	up
ALB	-2.06514	4.99409e-05	down
UMOD	-1.87458	0.000944594	down
DEFB1	-1.55406	0.00529442	down
KLK1	-1.37425	3.38953e-07	down
GDF15	-1.29125	8.1677e-05	down
CXCL14	-1.16737	0.0235232	down
PLG	-1.09336	0.0199094	down
APOH	-1.08768	0.00537618	down
